# Supplementary material for: A dataset mapping the potential biophysical effects of vegetation cover change
Source: Sci Data. 2018 Feb 20;5:180014. doi: 10.1038/sdata.2018.14 (PMC5819485; doi:10.1038/sdata.2018.14)
Supplement: Supplementary file 1 [file sdata201814-isa1.zip]

Archive with 3 entries (3 files):
- i_Investigation.txt
- s_study_Duveiller.txt
- a_assay_Duveiller.txt
