# Supplementary material for: A dataset mapping the potential biophysical effects of vegetation cover change
Source: Sci Data. 2018 Feb 20;5:180014. doi: 10.1038/sdata.2018.14 (PMC5819485; doi:10.1038/sdata.2018.14)
Supplement: Supplementary file 1 [file sdata201814-isa1.zip › i_Investigation.txt]

# Investigation File generated for Scientific Data with Investigation File Authoring Tool version 0.1.0 on 18/01/2018 - This metadata file is CC0
ONTOLOGY SOURCE REFERENCE
Term Source Name	OMIT	IAO	OBI	ERO	ENVO
Term Source File	http://data.bioontology.org/ontologies/OMIT	http://data.bioontology.org/ontologies/IAO	http://data.bioontology.org/ontologies/OBI	http://data.bioontology.org/ontologies/ERO	http://data.bioontology.org/ontologies/ENVO
Term Source Version	OBO 4.0-12122013-2338	2015-02-23	2014-08-18	2013-08-02	
Term Source Description	Ontology for MicroRNA Target	Information Artifact Ontology	Ontology for Biomedical Investigations	Eagle-I Research Resource Ontology	Environment Ontology
INVESTIGATION
Investigation Identifier
Investigation Title
Investigation Description
Investigation Submission Date
Investigation Public Release Date
INVESTIGATION PUBLICATIONS
Investigation PubMed ID
Investigation Publication DOI
Investigation Publication Author List
Investigation Publication Title
Investigation Publication Status
Investigation Publication Status Term Accession Number
Investigation Publication Status Term Source REF
INVESTIGATION CONTACTS
Investigation Person Last Name
Investigation Person Mid Initials
Investigation Person First Name
Investigation Person Address
Investigation Person Phone
Investigation Person Fax
Investigation Person Email
Investigation Person Affiliation
Investigation Person Roles
Investigation Person Roles Term Accession Number
Investigation Person Roles Term Source REF
STUDY
Study Identifier	10.1038/sdata.2018.14
Study Title	A dataset mapping the potential biophysical effects of vegetation cover change
Study Submission Date	19/07/2017
Study Public Release Date	20/02/2018
Study Description	http://www.nature.com/articles/sdata201814#abstract
Study File Name	s_study_Duveiller.txt
Comment[Subject Keywords]	///;//;//
Comment[Manuscript Licence]	CC BY-4.0
Comment[Experimental Metadata Licence]	CC0
Comment[Supplementary Information File Name]	
Comment[Supplementary Information File Type]	x-zip-compressed
Comment[Supplementary Information File URL]	http://www.nature.com/articles/sdata201814#supplementary-information
Comment[Data Repository]	figshare
Comment[Data Record Accession]	doi:10.6084/m9.figshare.c.3829333
Comment[Data Record URI]	http://doi.org/10.6084/m9.figshare.c.3829333
STUDY DESIGN DESCRIPTORS
Study Design Type	observation design	data integration objective	data analysis objective
Study Design Type Term Accession Number	OBI:0300311	ERO:0100092	ERO:0100036
Study Design Type Term Source REF	OBI	ERO	ERO
STUDY PUBLICATIONS
Study PubMed ID	""
Study Publication DOI	doi:10.1038/s41467-017-02810-8
Study Publication Author List	""
Study Publication Title	""
Study Publication Status	published
Study Publication Status Term Accession Number	
Study Publication Status Term Source REF	
STUDY FACTORS
Study Factor Name
Study Factor Type
Study Factor Type Term Accession Number
Study Factor Type Term Source REF
STUDY ASSAYS
Study Assay Measurement Type	vegetation layer
Study Assay Measurement Type Term Accession Number	ENVO:01000355
Study Assay Measurement Type Term Source REF	ENVO
Study Assay Technology Type	data transformation
Study Assay Technology Type Term Accession Number	OBI:0200000
Study Assay Technology Type Term Source REF	OBI
Study Assay Technology Platform	""
Study Assay File Name	a_assay_Duveiller.txt
STUDY PROTOCOLS
Study Protocol Name	Data preparation	Retrieving the local biophysical signal of vegetation change	Masking out low vegetation co-occurrences	Masking out high topographical variability	Spatial aggregation	Detection and treatment of outliers	Closing the surface energy balance
Study Protocol Type	selection	data transformation	data transformation	data transformation	data transformation	normalization data transformation	data transformation
Study Protocol Type Term Accession Number	OBI:0001928	OBI:0200000	OBI:0200000	OBI:0200000	OBI:0200000	OBI:0200169	OBI:0200000
Study Protocol Type Term Source REF	OBI	OBI	OBI	OBI	OBI	OBI	OBI
Study Protocol Description							
Study Protocol URI	""	""	""	""	""	""	""
Study Protocol Version							
Study Protocol Parameters Name	""	""	""	""	""	""	""
Study Protocol Parameters Name Term Accession Number	""	""	""	""	""	""	""
Study Protocol Parameters Name Term Source REF	""	""	""	""	""	""	""
Study Protocol Components Name	""	""	""	""	""	""	""
Study Protocol Components Type	""	""	""	""	""	""	""
Study Protocol Components Type Term Accession Number	""	""	""	""	""	""	""
Study Protocol Components Type Term Source REF	""	""	""	""	""	""	""
STUDY CONTACTS
Study Person Last Name	Duveiller	Hooker	Cescatti
Study Person First Name	Gregory	Josh	Alessandro
Study Person Mid Initials			
Study Person Email	gregory.duveiller@ec.europa.eu	""	""
Study Person Phone			
Study Person Fax			
Study Person Address			
Study Person Affiliation	European Commission Joint Research Centre, Directorate D-Sustainable Resources-Bio-Economy Unit, I - 21027 Ispra (VA), Italy	European Commission Joint Research Centre, Directorate D-Sustainable Resources-Bio-Economy Unit, I - 21027 Ispra (VA), Italy	European Commission Joint Research Centre, Directorate D-Sustainable Resources-Bio-Economy Unit, I - 21027 Ispra (VA), Italy
Study Person Roles			
Study Person Roles Term Accession Number			
Study Person Roles Term Source REF			
Comment[Study Person ORCID]	0000-0002-6471-8404		
Comment[Funder]			
Comment[FundRef ID]			
Comment[Funder Term Source REF]			
Comment[Grant Identifier]			
