# Supplementary material for: A dataset mapping the potential biophysical effects of vegetation cover change
Source: Sci Data. 2018 Feb 20;5:180014. doi: 10.1038/sdata.2018.14 (PMC5819485; doi:10.1038/sdata.2018.14)
Supplement: Supplementary file 1 [file sdata201814-isa1.zip › s_study_Duveiller.txt]

Source Name	Characteristics[geographical location]	Term Source REF	Term Accession Number	Protocol REF	Sample Name	Material Type	Term Source REF	Term Accession Number
CERES Energy Balanced And Filled EBAF Surface fluxes products Ed2.8	Earth (Planet)	OMIT	OMIT:0018724	Data preparation	CERES EBAF Surface_Ed2.8	data set	IAO	IAO:0000100
NASA MODIS Albedo product version 5	Earth (Planet)	OMIT	OMIT:0018724	Data preparation	MCD43C3	data set	IAO	IAO:0000100
NASA MODIS Evapotranspiration/Latent Heat Flux product version 5	Earth (Planet)	OMIT	OMIT:0018724	Data preparation	MOD16A2	data set	IAO	IAO:0000100
NASA MODIS Land Surface Temperature/Emissivity product version 5	Earth (Planet)	OMIT	OMIT:0018724	Data preparation	MYD11C3	data set	IAO	IAO:0000100
ESA Climate Change Initiative Land cover maps v2.0.7	Earth (Planet)	OMIT	OMIT:0018724	Data preparation	CCI_LC	data set	IAO	IAO:0000100
