# Supplementary material for: A dataset mapping the potential biophysical effects of vegetation cover change
Source: Sci Data. 2018 Feb 20;5:180014. doi: 10.1038/sdata.2018.14 (PMC5819485; doi:10.1038/sdata.2018.14)
Supplement: Supplementary file 1 [file sdata201814-isa1.zip › a_assay_Duveiller.txt]

Sample Name	Protocol REF	Protocol REF	Protocol REF	Protocol REF	Protocol REF	Comment[vegetation cover classification]	Assay Name	Raw Data File	Comment[Data Repository]	Comment[Data Record Accession]	Comment[Data Record URI]	Protocol REF	Derived Data File	Comment[Data Repository]	Comment[Data Record Accession]	Comment[Data Record URI]
MCD43C3	Retrieving the local biophysical signal of vegetation change	Masking out low vegetation co-occurrences	Masking out high topographical variability	Spatial aggregation	Detection and treatment of outliers	detailed	Change in albedo, detailed vegetation cover classification_1	albedo_IGBPdet.nc	figshare	doi:10.6084/m9.figshare.c.3829333	http://doi.org/10.6084/m9.figshare.c.3829333	Closing the surface energy balance	SWreflected_IGBPdet.nc	figshare	doi:10.6084/m9.figshare.c.3829333	http://doi.org/10.6084/m9.figshare.c.3829333
CCI_LC	Retrieving the local biophysical signal of vegetation change	Masking out low vegetation co-occurrences	Masking out high topographical variability	Spatial aggregation	Detection and treatment of outliers	detailed	Change in albedo, detailed vegetation cover classification_2	albedo_IGBPdet.nc	figshare	doi:10.6084/m9.figshare.c.3829333	http://doi.org/10.6084/m9.figshare.c.3829333	Closing the surface energy balance	SWreflected_IGBPdet.nc	figshare	doi:10.6084/m9.figshare.c.3829333	http://doi.org/10.6084/m9.figshare.c.3829333
MYD11C3	Retrieving the local biophysical signal of vegetation change	Masking out low vegetation co-occurrences	Masking out high topographical variability	Spatial aggregation	Detection and treatment of outliers	detailed	Change in clear sky longwave outgoing, detailed vegetation cover classification_1	LWsfc_IGBPdet.nc	figshare	doi:10.6084/m9.figshare.c.3829333	http://doi.org/10.6084/m9.figshare.c.3829333	Closing the surface energy balance	LWemitted_IGBPdet.nc	figshare	doi:10.6084/m9.figshare.c.3829333	http://doi.org/10.6084/m9.figshare.c.3829333
CCI_LC	Retrieving the local biophysical signal of vegetation change	Masking out low vegetation co-occurrences	Masking out high topographical variability	Spatial aggregation	Detection and treatment of outliers	detailed	Change in clear sky longwave outgoing, detailed vegetation cover classification_2	LWsfc_IGBPdet.nc	figshare	doi:10.6084/m9.figshare.c.3829333	http://doi.org/10.6084/m9.figshare.c.3829333	Closing the surface energy balance	LWemitted_IGBPdet.nc	figshare	doi:10.6084/m9.figshare.c.3829333	http://doi.org/10.6084/m9.figshare.c.3829333
MCD43C3	Retrieving the local biophysical signal of vegetation change	Masking out low vegetation co-occurrences	Masking out high topographical variability	Spatial aggregation	Detection and treatment of outliers	detailed	Change in albedo, detailed vegetation cover classification_1	albedo_IGBPdet.nc	figshare	doi:10.6084/m9.figshare.c.3829333	http://doi.org/10.6084/m9.figshare.c.3829333	Closing the surface energy balance	HG_IGBPdet.nc	figshare	doi:10.6084/m9.figshare.c.3829333	http://doi.org/10.6084/m9.figshare.c.3829333
CCI_LC	Retrieving the local biophysical signal of vegetation change	Masking out low vegetation co-occurrences	Masking out high topographical variability	Spatial aggregation	Detection and treatment of outliers	detailed	Change in albedo, detailed vegetation cover classification_2	albedo_IGBPdet.nc	figshare	doi:10.6084/m9.figshare.c.3829333	http://doi.org/10.6084/m9.figshare.c.3829333	Closing the surface energy balance	HG_IGBPdet.nc	figshare	doi:10.6084/m9.figshare.c.3829333	http://doi.org/10.6084/m9.figshare.c.3829333
MYD11C3	Retrieving the local biophysical signal of vegetation change	Masking out low vegetation co-occurrences	Masking out high topographical variability	Spatial aggregation	Detection and treatment of outliers	detailed	Change in clear sky longwave outgoing, detailed vegetation cover classification_1	LWsfc_IGBPdet.nc	figshare	doi:10.6084/m9.figshare.c.3829333	http://doi.org/10.6084/m9.figshare.c.3829333	Closing the surface energy balance	HG_IGBPdet.nc	figshare	doi:10.6084/m9.figshare.c.3829333	http://doi.org/10.6084/m9.figshare.c.3829333
CCI_LC	Retrieving the local biophysical signal of vegetation change	Masking out low vegetation co-occurrences	Masking out high topographical variability	Spatial aggregation	Detection and treatment of outliers	detailed	Change in clear sky longwave outgoing, detailed vegetation cover classification_2	LWsfc_IGBPdet.nc	figshare	doi:10.6084/m9.figshare.c.3829333	http://doi.org/10.6084/m9.figshare.c.3829333	Closing the surface energy balance	HG_IGBPdet.nc	figshare	doi:10.6084/m9.figshare.c.3829333	http://doi.org/10.6084/m9.figshare.c.3829333
MOD16A2	Retrieving the local biophysical signal of vegetation change	Masking out low vegetation co-occurrences	Masking out high topographical variability	Spatial aggregation	Detection and treatment of outliers	detailed	Change in latent heat, detailed vegetation cover classification_1	LE_IGBPdet.nc	figshare	doi:10.6084/m9.figshare.c.3829333	http://doi.org/10.6084/m9.figshare.c.3829333	Closing the surface energy balance	HG_IGBPdet.nc	figshare	doi:10.6084/m9.figshare.c.3829333	http://doi.org/10.6084/m9.figshare.c.3829333
CCI_LC	Retrieving the local biophysical signal of vegetation change	Masking out low vegetation co-occurrences	Masking out high topographical variability	Spatial aggregation	Detection and treatment of outliers	detailed	Change in latent heat, detailed vegetation cover classification_2	LE_IGBPdet.nc	figshare	doi:10.6084/m9.figshare.c.3829333	http://doi.org/10.6084/m9.figshare.c.3829333	Closing the surface energy balance	HG_IGBPdet.nc	figshare	doi:10.6084/m9.figshare.c.3829333	http://doi.org/10.6084/m9.figshare.c.3829333
MYD11C3	Retrieving the local biophysical signal of vegetation change	Masking out low vegetation co-occurrences	Masking out high topographical variability	Spatial aggregation	Detection and treatment of outliers	detailed	Change in daytime land surface temperature, detailed vegetation cover classification_1	LSTday_IGBPdet.nc	figshare	doi:10.6084/m9.figshare.c.3829333	http://doi.org/10.6084/m9.figshare.c.3829333
CCI_LC	Retrieving the local biophysical signal of vegetation change	Masking out low vegetation co-occurrences	Masking out high topographical variability	Spatial aggregation	Detection and treatment of outliers	detailed	Change in daytime land surface temperature, detailed vegetation cover classification_2	LSTday_IGBPdet.nc	figshare	doi:10.6084/m9.figshare.c.3829333	http://doi.org/10.6084/m9.figshare.c.3829333
MYD11C3	Retrieving the local biophysical signal of vegetation change	Masking out low vegetation co-occurrences	Masking out high topographical variability	Spatial aggregation	Detection and treatment of outliers	detailed	Change in nighttime land surface temperature, detailed vegetation cover classification_1	LSTnight_IGBPdet.nc	figshare	doi:10.6084/m9.figshare.c.3829333	http://doi.org/10.6084/m9.figshare.c.3829333
CCI_LC	Retrieving the local biophysical signal of vegetation change	Masking out low vegetation co-occurrences	Masking out high topographical variability	Spatial aggregation	Detection and treatment of outliers	detailed	Change in nighttime land surface temperature, detailed vegetation cover classification_2	LSTnight_IGBPdet.nc	figshare	doi:10.6084/m9.figshare.c.3829333	http://doi.org/10.6084/m9.figshare.c.3829333
MCD43C3	Retrieving the local biophysical signal of vegetation change	Masking out low vegetation co-occurrences	Masking out high topographical variability	Spatial aggregation	Detection and treatment of outliers	generic	Change in albedo, generic vegetation cover classification_1	albedo_IGBPgen.nc	figshare	doi:10.6084/m9.figshare.c.3829333	http://doi.org/10.6084/m9.figshare.c.3829333	Closing the surface energy balance	SWreflected_IGBPgen.nc	figshare	doi:10.6084/m9.figshare.c.3829333	http://doi.org/10.6084/m9.figshare.c.3829333
CCI_LC	Retrieving the local biophysical signal of vegetation change	Masking out low vegetation co-occurrences	Masking out high topographical variability	Spatial aggregation	Detection and treatment of outliers	generic	Change in albedo, generic vegetation cover classification_2	albedo_IGBPgen.nc	figshare	doi:10.6084/m9.figshare.c.3829333	http://doi.org/10.6084/m9.figshare.c.3829333	Closing the surface energy balance	SWreflected_IGBPgen.nc	figshare	doi:10.6084/m9.figshare.c.3829333	http://doi.org/10.6084/m9.figshare.c.3829333
MYD11C3	Retrieving the local biophysical signal of vegetation change	Masking out low vegetation co-occurrences	Masking out high topographical variability	Spatial aggregation	Detection and treatment of outliers	generic	Change in clear sky longwave outgoing, generic vegetation cover classification_1	LWsfc_IGBPgen.nc	figshare	doi:10.6084/m9.figshare.c.3829333	http://doi.org/10.6084/m9.figshare.c.3829333	Closing the surface energy balance	LWemitted_IGBPgen.nc	figshare	doi:10.6084/m9.figshare.c.3829333	http://doi.org/10.6084/m9.figshare.c.3829333
CCI_LC	Retrieving the local biophysical signal of vegetation change	Masking out low vegetation co-occurrences	Masking out high topographical variability	Spatial aggregation	Detection and treatment of outliers	generic	Change in clear sky longwave outgoing, generic vegetation cover classification_2	LWsfc_IGBPgen.nc	figshare	doi:10.6084/m9.figshare.c.3829333	http://doi.org/10.6084/m9.figshare.c.3829333	Closing the surface energy balance	LWemitted_IGBPgen.nc	figshare	doi:10.6084/m9.figshare.c.3829333	http://doi.org/10.6084/m9.figshare.c.3829333
MCD43C3	Retrieving the local biophysical signal of vegetation change	Masking out low vegetation co-occurrences	Masking out high topographical variability	Spatial aggregation	Detection and treatment of outliers	generic	Change in albedo, generic vegetation cover classification_1	albedo_IGBPgen.nc	figshare	doi:10.6084/m9.figshare.c.3829333	http://doi.org/10.6084/m9.figshare.c.3829333	Closing the surface energy balance	HG_IGBPgen.nc	figshare	doi:10.6084/m9.figshare.c.3829333	http://doi.org/10.6084/m9.figshare.c.3829333
CCI_LC	Retrieving the local biophysical signal of vegetation change	Masking out low vegetation co-occurrences	Masking out high topographical variability	Spatial aggregation	Detection and treatment of outliers	generic	Change in albedo, generic vegetation cover classification_2	albedo_IGBPgen.nc	figshare	doi:10.6084/m9.figshare.c.3829333	http://doi.org/10.6084/m9.figshare.c.3829333	Closing the surface energy balance	HG_IGBPgen.nc	figshare	doi:10.6084/m9.figshare.c.3829333	http://doi.org/10.6084/m9.figshare.c.3829333
MYD11C3	Retrieving the local biophysical signal of vegetation change	Masking out low vegetation co-occurrences	Masking out high topographical variability	Spatial aggregation	Detection and treatment of outliers	generic	Change in clear sky longwave outgoing, generic vegetation cover classification_1	LWsfc_IGBPgen.nc	figshare	doi:10.6084/m9.figshare.c.3829333	http://doi.org/10.6084/m9.figshare.c.3829333	Closing the surface energy balance	HG_IGBPgen.nc	figshare	doi:10.6084/m9.figshare.c.3829333	http://doi.org/10.6084/m9.figshare.c.3829333
CCI_LC	Retrieving the local biophysical signal of vegetation change	Masking out low vegetation co-occurrences	Masking out high topographical variability	Spatial aggregation	Detection and treatment of outliers	generic	Change in clear sky longwave outgoing, generic vegetation cover classification_2	LWsfc_IGBPgen.nc	figshare	doi:10.6084/m9.figshare.c.3829333	http://doi.org/10.6084/m9.figshare.c.3829333	Closing the surface energy balance	HG_IGBPgen.nc	figshare	doi:10.6084/m9.figshare.c.3829333	http://doi.org/10.6084/m9.figshare.c.3829333
MOD16A2	Retrieving the local biophysical signal of vegetation change	Masking out low vegetation co-occurrences	Masking out high topographical variability	Spatial aggregation	Detection and treatment of outliers	generic	Change in latent heat, generic vegetation cover classification_1	LE_IGBPgen.nc	figshare	doi:10.6084/m9.figshare.c.3829333	http://doi.org/10.6084/m9.figshare.c.3829333	Closing the surface energy balance	HG_IGBPgen.nc	figshare	doi:10.6084/m9.figshare.c.3829333	http://doi.org/10.6084/m9.figshare.c.3829333
CCI_LC	Retrieving the local biophysical signal of vegetation change	Masking out low vegetation co-occurrences	Masking out high topographical variability	Spatial aggregation	Detection and treatment of outliers	generic	Change in latent heat, generic vegetation cover classification_2	LE_IGBPgen.nc	figshare	doi:10.6084/m9.figshare.c.3829333	http://doi.org/10.6084/m9.figshare.c.3829333	Closing the surface energy balance	HG_IGBPgen.nc	figshare	doi:10.6084/m9.figshare.c.3829333	http://doi.org/10.6084/m9.figshare.c.3829333
MYD11C3	Retrieving the local biophysical signal of vegetation change	Masking out low vegetation co-occurrences	Masking out high topographical variability	Spatial aggregation	Detection and treatment of outliers	generic	Change in daytime land surface temperature, generic vegetation cover classification_1	LSTday_IGBPgen.nc	figshare	doi:10.6084/m9.figshare.c.3829333	http://doi.org/10.6084/m9.figshare.c.3829333
CCI_LC	Retrieving the local biophysical signal of vegetation change	Masking out low vegetation co-occurrences	Masking out high topographical variability	Spatial aggregation	Detection and treatment of outliers	generic	Change in daytime land surface temperature, generic vegetation cover classification_2	LSTday_IGBPgen.nc	figshare	doi:10.6084/m9.figshare.c.3829333	http://doi.org/10.6084/m9.figshare.c.3829333
MYD11C3	Retrieving the local biophysical signal of vegetation change	Masking out low vegetation co-occurrences	Masking out high topographical variability	Spatial aggregation	Detection and treatment of outliers	generic	Change in nighttime land surface temperature, generic vegetation cover classification_1	LSTnight_IGBPgen.nc	figshare	doi:10.6084/m9.figshare.c.3829333	http://doi.org/10.6084/m9.figshare.c.3829333
CCI_LC	Retrieving the local biophysical signal of vegetation change	Masking out low vegetation co-occurrences	Masking out high topographical variability	Spatial aggregation	Detection and treatment of outliers	generic	Change in nighttime land surface temperature, generic vegetation cover classification_2	LSTnight_IGBPgen.nc	figshare	doi:10.6084/m9.figshare.c.3829333	http://doi.org/10.6084/m9.figshare.c.3829333
CERES EBAF Surface_Ed2.8						detailed	CERES EBAF Surface_Ed2.8					Closing the surface energy balance	SWreflected_IGBPdet.nc	figshare	doi:10.6084/m9.figshare.c.3829333	http://doi.org/10.6084/m9.figshare.c.3829333
CERES EBAF Surface_Ed2.8						detailed	CERES EBAF Surface_Ed2.8					Closing the surface energy balance	LWemitted_IGBPdet.nc	figshare	doi:10.6084/m9.figshare.c.3829333	http://doi.org/10.6084/m9.figshare.c.3829333
CERES EBAF Surface_Ed2.8						detailed	CERES EBAF Surface_Ed2.8					Closing the surface energy balance	HG_IGBPdet.nc	figshare	doi:10.6084/m9.figshare.c.3829333	http://doi.org/10.6084/m9.figshare.c.3829333
CERES EBAF Surface_Ed2.8						generic	CERES EBAF Surface_Ed2.8					Closing the surface energy balance	SWreflected_IGBPgen.nc	figshare	doi:10.6084/m9.figshare.c.3829333	http://doi.org/10.6084/m9.figshare.c.3829333
CERES EBAF Surface_Ed2.8						generic	CERES EBAF Surface_Ed2.8					Closing the surface energy balance	LWemitted_IGBPgen.nc	figshare	doi:10.6084/m9.figshare.c.3829333	http://doi.org/10.6084/m9.figshare.c.3829333
CERES EBAF Surface_Ed2.8						generic	CERES EBAF Surface_Ed2.8					Closing the surface energy balance	HG_IGBPgen.nc	figshare	doi:10.6084/m9.figshare.c.3829333	http://doi.org/10.6084/m9.figshare.c.3829333
